# Supplementary material for: Detection of segregation distortion loci in triticale (x Triticosecale Wittmack) based on a high-density DArT marker consensus genetic linkage map
Source: BMC Genomics. 2011 Jul 28;12:380. doi: 10.1186/1471-2164-12-380 (PMC3156787; doi:10.1186/1471-2164-12-380)
Supplement: Additional file 1 — Locus positions on the consensus map. Excel spreadsheet containing a list of all consensus map loci. Data include (i) the locus referred to as marker name plus chromosome it was derived from (NA not available), (ii) chromosome and position the locus was mapped to and (iii) multicopy marker details. [file 1471-2164-12-380-S1.XLSX]

## Sheet: Consensus maps
Locus	Chromosome	Position cM	Multicopy locus
wPt-9752.1A	1A	0
wPt-8770.1A	1A	1.55
wPt-1167.1A	1A	2.328
wPt-5876.1A	1A	2.988
wPt-3870.1A	1A	5.012
wPt-6280.1A	1A	6.635
wPt-0595.1A	1A	11.653
wPt-3867.NA	1A	40.845
wPt-5411.1A	1A	62.361
wPt-7339.1A	1A	79.822
wPt-2847.1A	1A	80.092
wPt-9938.1A	1A	80.094
wPt-0767.1A	1A	80.095
wPt-4408.1A	1A	80.17
wPt-8016.1A	1A	80.689
wPt-4658.1A	1A	81.291
tPt-513789.NA	1A	107.734
wPt-7430.1A	1A	111.004
wPt-9757.1A	1A	116.118
wPt-7030.1A	1A	117.933
wPt-4765.1A	1A	118.758
wPt-8347.1A	1A	118.882
wPt-7184.NA	1A	119.452
wPt-9429.1A	1A	120.075
tPt-513770.NA	1A	121.356
wPt-5941.1A	1A	121.636
wPt-7074.1A	1A	121.77
wPt-3540.1D	1A	121.937
wPt-4886.1A	1A	122.035
wPt-1709.1A	1A	122.719
tPt-513702.NA	1A	123.228
wPt-2872.1A	1A	123.463
wPt-1906.1A	1A	123.497
wPt-8478.1A	1A	124.111
wPt-5968.1A	1A	124.552
tPt-5413.1A	1A	135.814
wPt-344706.NA	1A	139.197
wPt-6882.1A	1A	141.002
wPt-3198.1A	1A	177.247
wPt-4676.1A	1A	181.65
wPt-11939.NA	1B	0.000
wPt-7359.1B	1B	0.463
wPt-7905.1B	1B	2.205
wPt-2859.1A|1B	1B	2.208
wPt-2075.1B	1B	2.208
wPt-3927.1B	1B	2.592
tPt-5080.1B	1B	2.816
wPt-0664.1B	1B	2.878
wPt-3172.1B	1B	3.927
wPt-6608.1B	1B	4.080
wPt-7652.1B	1B	4.107
wPt-3935.1B	1B	4.689
wPt-1568.1B	1B	4.715
wPt-8267.1B	1B	4.969	7B	95674
tPt-513967.NA	1B	4.978
tPt-513893.NA	1B	5.006
wPt-6442.1B	1B	5.084
wPt-2988.1B	1B	5.111
wPt-2395.1B	1B	5.154
wPt-4786.1B	1B	5.154
wPt-2540.1B7B	1B	5.258
wPt-7094.1B	1B	5.375	7B	96027
wPt-0983.1B	1B	5.818
wPt-7422.1B	1B	5.838
wPt-1560.1B	1B	5.963
wPt-8320.1B	1B	6.155
wPt-9490.1B	1B	6.321
rPt-509417.NA	1B	6.493
wPt-1500.1B	1B	7.812
wPt-7708.1B	1B	7.820
wPt-0308.1B	1B	9.128
wPt-7371.1B	1B	11.561
wPt-9524.1B	1B	14.657
wPt-2751.1B	1B	14.657
tPt-5249.1B	1B	15.658
wPt-3465.1B	1B	16.624
rPt-505568.NA	1B	25.255	1R	5.637
rPt-506579.NA	1B	25.255	1R	6.017
wPt-8627.1B	1B	27.682
wPt-5006.1B	1B	28.778
wPt-2575.1B	1B	29.419
wPt-0725.1B	1B	29.681
wPt-0966.NA	1B	29.854
wPt-7593.1B	1B	29.891
wPt-4343.1B	1B	30.647
tPt-7183.5B	1B	31.572	5B	41.489
wPt-5740.1B	1B	32.156
wPt-1116.1B	1B	32.957
wPt-1139.1B	1B	33.196
wPt-4366.1B	1B	34.367
tPt-5675.1B	1B	34.367
wPt-7833.1B	1B	35.696
wPt-7460.1B	1B	37.032
wPt-2251.1A	1B	37.091
wPt-2725.1B	1B	37.107
wPt-1911.1B	1B	37.107
wPt-7997.1B	1B	37.208
wPt-4982.1B	1B	37.342
tPt-513750.NA	1B	37.351
tPt-513348.NA	1B	40.426
wPt-2694.1B	1B	41.676
wPt-3566.1B	1B	42.708
wPt-4729.1B	1B	42.850
wPt-1876.1B	1B	43.192
wPt-5899.1B	1B	43.524
wPt-3103.1B	1B	44.243
wPt-1684.1B	1B	44.513
wPt-0441.1B	1B	44.647
wPt-1726.1B	1B	44.698
wPt-2744.1B	1B	45.154
wPt-5562.1B	1B	45.154
wPt-7242.1B	1B	45.159
wPt-2706.1B	1B	45.167
wPt-6012.1B|3A	1B	45.307
wPt-9283.1B	1B	45.566
wPt-5485.1B	1B	45.886
wPt-6690.1B	1B	46.223
wPt-8280.1B	1B	46.309
wPt-7273.1B	1B	46.640
wPt-1248.1B	1B	46.940
tPt-513046.NA	1B	48.704
wPt-0705.1B	1B	48.823
wPt-3579.1B	1B	48.823
wPt-3451.1B	1B	49.092
wPt-2389.1B	1B	49.597
wPt-1573.1B	1B	50.354
wPt-8744.1B	1B	53.536
wPt-6975.1B	1B	54.218
wPt-9032.1B	1B	54.448
wPt-7066.1B	1B	54.630
tPt-7980.1B	1B	56.098
wPt-7160.1B	1B	56.253
wPt-3765.1B	1B	59.005
wPt-8279.1B	1B	60.588
wPt-7476.NA	1B	61.162
wPt-0097.NA	1B	65.900
wPt-4688.1B	1B	72.928
wPt-4129.1B	1B	73.379	1R	46.48
wPt-5003.4A	1B	73.379
wPt-4532.1B	1B	74.046	1R	47.246
wPt-2526.1B	1B	75.707
wPt-4651.1B	1B	91.016
wPt-1770.1A|1B	1B	91.029
wPt-1313.1B	1B	91.289
wPt-9028.1B	1B	100.590
wPt-3950.1B	1B	100.847
wPt-5253.1B	1B	101.059
rPt-399803.NA	1R	0
rPt-399662.NA	1R	0.085
rPt-506493.NA	1R	0.12
rPt-401418.NA	1R	0.381
rPt-401195.NA	1R	0.758
rPt-389803.NA	1R	1.782
rPt-507120.NA	1R	5.457
rPt-505568.NA	1R	5.637	1B	25.255
rPt-506579.NA	1R	6.017	1B	25.255
rPt-508116.NA	1R	6.286
tPt-513783.NA	1R	8.453
rPt-509009.NA	1R	9.047
rPt-508397.NA	1R	9.29
rPt-508769.NA	1R	9.696
rPt-410922.NA	1R	9.845
wPt-9317.1A	1R	10.057
rPt-507452.NA	1R	10.316
rPt-506299.NA	1R	10.522
rPt-402007.NA	1R	10.555
rPt-507719.NA	1R	10.656
rPt-508726.NA	1R	11.021
rPt-508032.NA	1R	11.233
rPt-507103.NA	1R	11.301
rPt-507848.NA	1R	11.695
rPt-390318.NA	1R	12.247
rPt-505603.NA	1R	14.295
rPt-410760.NA	1R	14.506
rPt-2888.NA	1R	15.467	2R-1	75.591
rPt-390654.NA	1R	15.926
rPt-505890.NA	1R	16.123
rPt-508713.NA	1R	16.16
rPt-507436.NA	1R	16.165
rPt-3699.NA	1R	16.407
rPt-389712.NA	1R	16.414
rPt-505761.NA	1R	18.256
rPt-400535.NA	1R	19.036
rPt-506396.NA	1R	19.165
rPt-400883.NA	1R	19.254
rPt-402101.NA	1R	19.262
rPt-389501.NA	1R	19.267
rPt-400946.NA	1R	19.269
rPt-389670.NA	1R	19.294
rPt-410937.NA	1R	19.335
rPt-506349.NA	1R	19.342
rPt-506136.NA	1R	19.347
rPt-507209.NA	1R	19.368
rPt-506976.NA	1R	19.368	5R	88.348
rPt-507554.NA	1R	19.44
rPt-509060.NA	1R	19.52
rPt-507094.NA	1R	19.546	5R	88.348
rPt-508859.NA	1R	19.566
rPt-509423.NA	1R	19.821
rPt-1767.1B	1R	19.887
rPt-506392.NA	1R	19.933
rPt-505936.NA	1R	20.056
tPt-513769.NA	1R	20.104
rPt-401475.NA	1R	20.204
rPt-509474.NA	1R	20.266
rPt-506896.NA	1R	20.455
rPt-509189.NA	1R	20.463
rPt-508306.NA	1R	20.606
rPt-505185.NA	1R	20.611
rPt-399789.NA	1R	20.657
rPt-2542.NA	1R	20.691
rPt-0318.NA	1R	20.724
rPt-402673.NA	1R	20.806
rPt-507401.NA	1R	20.829
rPt-507205.NA	1R	20.832
rPt-389911.NA	1R	20.872
rPt-509687.NA	1R	20.872	4R	65.214
rPt-402491.NA	1R	20.872
rPt-400043.NA	1R	20.872
rPt-400449.NA	1R	20.872
rPt-389936.NA	1R	20.872
rPt-508463.NA	1R	20.873
rPt-390338.NA	1R	20.875
rPt-410927.NA	1R	20.876
rPt-400853.NA	1R	20.89
rPt-509241.NA	1R	20.914
rPt-506431.NA	1R	20.921
rPt-389446.NA	1R	20.985
rPt-506135.NA	1R	21.112
rPt-4471.1B1D	1R	21.112
rPt-390177.NA	1R	21.115
tPt-513361.NA	1R	21.143
rPt-505310.NA	1R	21.417
rPt-410823.NA	1R	21.715	3R	64.094
rPt-400103.NA	1R	22.274
rPt-399723.NA	1R	22.794
rPt-505853.NA	1R	23.015
rPt-399769.NA	1R	23.052
rPt-401574.NA	1R	23.059
rPt-401410.NA	1R	23.212
rPt-411063.NA	1R	23.5
tPt-513067.NA	1R	23.869
rPt-505199.NA	1R	24.49
rPt-506629.NA	1R	25.277
rPt-507254.NA	1R	25.332
rPt-507438.NA	1R	26.706	6R	9539
rPt-508079.NA	1R	27.49
rPt-399378.NA	1R	30.425
rPt-390103.NA	1R	34.075
wPt-9021.NA	1R	35.275
rPt-509578.NA	1R	36.279
rPt-508325.NA	1R	38.538
rPt-507912.NA	1R	41.205
rPt-402080.NA	1R	41.406
rPt-507059.NA	1R	41.697
rPt-389828.NA	1R	42.232
rPt-508637.NA	1R	43.162
rPt-505884.NA	1R	44.999
wPt-4129.1B	1R	46.48	1B	73.379
rPt-399684.NA	1R	46.74
rPt-390355.NA	1R	46.996
rPt-506824.NA	1R	47.007
rPt-401115.NA	1R	47.058
rPt-507707.NA	1R	47.073
rPt-507758.NA	1R	47.093
rPt-411337.NA	1R	47.167
wPt-4532.1B	1R	47.246	1B	74.046
rPt-508520.NA	1R	47.947
rPt-390364.NA	1R	48.067
rPt-505873.NA	1R	48.089
rPt-401180.NA	1R	48.103
rPt-401322.NA	1R	50.004
rPt-0092.NA	1R	50.048
rPt-399965.NA	1R	50.267
rPt-508703.NA	1R	50.291
rPt-506561.NA	1R	50.731
rPt-507790.NA	1R	59.565
rPt-507650.NA	1R	60.623
rPt-507839.NA	1R	62.911
rPt-400053.NA	1R	65.583
wPt-6274.1A	1R	65.784
rPt-390590.NA	1R	66.064
tPt-6511.NA	1R	66.492
rPt-509367.NA	1R	66.702
tPt-512901.NA	1R	66.703
rPt-508678.NA	1R	66.825
rPt-505564.NA	1R	67.073
rPt-399831.NA	1R	67.307
rPt-390261.NA	1R	67.583
tPt-2796.NA	1R	69.221
wPt-1722.2A	2A	0
wPt-7175.2A	2A	1.472
wPt-2222.2A	2A	1.84
wPt-0277.2A	2A	2.241
wPt-8328.2A	2A	2.278
wPt-8925.2A	2A	2.278
wPt-6205.2A	2A	2.278
wPt-6148.2A	2A	2.278
wPt-0102.2A	2A	2.488
wPt-3611.2A	2A	2.512
wPt-3744.2A	2A	2.537
tPt-4602.2B	2A	3.008
tPt-2481.2A	2A	4.016
wPt-5647.2A	2A	9.942
wPt-4533.2A	2A	10.859
wPt-6245.2D	2A	11.085
wPt-2185.2A	2A	11.521
wPt-5549.6A	2A	11.655
wPt-9958.2A	2A	12.151	2B	35.341
wPt-2087.2A	2A	12.27
wPt-4077.3A	2A	12.343
wPt-7626.2A	2A	12.476
wPt-9624.2A	2A	12.491
wPt-5839.2A	2A	12.491
wPt-9104.2A	2A	12.578
tPt-5584.2A	2A	12.785
tPt-514091.NA	2A	12.965
wPt-3949.2B	2A	12.97
wPt-7187.2A	2A	13.152
wPt-0128.1A|2A	2A	13.273
tPt-514150.NA	2A	13.403
tPt-1012.1A|2A	2A	13.58
wPt-4925.6A	2A	16.168
wPt-0819.5B	2A	17.406
wPt-8068.2A	2A	29.217
wPt-0568.2A	2A	29.261
wPt-6711.2A	2A	29.603
wPt-1657.2A	2A	34.649
wPt-5498.2A	2A	42.834
wPt-7026.2A|2B	2A	48.899
wPt-9320.2A	2A	51.48
rPt-505274.NA	2A	52.948
wPt-8629.2B	2A	55.828	3A	23.697
wPt-5251.2A	2A	56.702
wPt-8826.2A	2A	57.09
wPt-6393.2A	2A	57.385
tPt-8937.2A	2A	61.966
wPt-3114.2A	2A	62.111
wPt-7466.2D	2A	67.702
wPt-0638.2D	2A	68.592
wPt-3728.2D	2A	69.511
wPt-3244.2A	2A	69.586
wPt-2293.2B	2A	73.203	2B	61.899
wPt-9797.2A|2D	2A	104.98	2B	173.359
wPt-8404.2B	2B	0.000
wPt-7695.2B	2B	0.010
wPt-1964.2B4D	2B	1.964
tPt-4627.2B4D	2B	2.705
rPt-509730.NA	2B	3.687	7R	76.632
tPt-513659.NA	2B	12.260
wPt-5759.2B	2B	15.820
rPt-398598.NA	2B	17.583
wPt-5195.2B	2B	18.350
wPt-8479.4A	2B	18.372
wPt-9274.2B	2B	18.522
wPt-0100.2B	2B	19.778
rPt-399649.NA	2B	20.052
wPt-8737.2B	2B	20.313
tPt-4246.2B	2B	20.518
tPt-1663.2B	2B	21.613
wPt-8760.2B	2B	21.790
tPt-513188.NA	2B	22.195
wPt-2106.2B	2B	25.674
tPt-512890.NA	2B	27.990
wPt-9859.2B	2B	30.982
wPt-6311.2B	2B	31.139
wPt-6706.2B	2B	31.311
wPt-9958.2A	2B	35.341	2A	12.151
wPt-6199.2B	2B	46.311
tPt-2971.NA	2B	52.793
wPt-8583.2B	2B	53.093
wPt-5556.2B	2B	53.097
wPt-5672.2B	2B	53.115
wPt-7757.2B	2B	53.118
wPt-6192.2B	2B	53.118
wPt-4125.2B	2B	53.139
wPt-8492.2B|7A	2B	53.433
wPt-2664.NA	2B	54.597
rPt-506241.NA	2B	56.299
wPt-1357.4A	2B	58.110
wPt-8460.2B	2B	58.193
wPt-1294.2B	2B	58.298
wPt-3132.2B	2B	58.433
wPt-9350.2B	2B	58.433
wPt-0950.2B	2B	58.433
wPt-0694.2B	2B	58.926
wPt-1646.2B	2B	59.880
wPt-2293.2B	2B	61.899	2A	73.203
wPt-4223.2B2D	2B	62.426
wPt-9190.2B	2B	62.853
tPt-513473.NA	2B	63.571
wPt-9336.2B	2B	66.239
tPt-4248.2B	2B	66.752
wPt-7350.2B	2B	66.949
wPt-7004.2B	2B	67.408
tPt-514208.NA	2B	68.037
wPt-7161.2B	2B	69.476
wPt-8776.1B2B	2B	70.163
tPt-9486.2B	2B	83.305
wPt-2266.2B7A	2B	87.805
wPt-2622.2B	2B	88.853
wPt-3632.2B	2B	90.918
wPt-2397.2B	2B	90.951
rPt-508259.NA	2B	91.869
wPt-4426.2B	2B	92.489
tPt-514095.NA	2B	101.478
wPt-2724.2B	2B	103.598
tPt-513165.NA	2B	107.886
wPt-0049.2B	2B	110.138
wPt-4917.2B	2B	111.733
wPt-2425.2B	2B	112.109
tPt-513249.NA	2B	112.361
wPt-5736.2B	2B	112.362
wPt-6522.2B|6B	2B	112.364
wPt-8284.2B	2B	112.366
rPt-508741.NA	2B	113.332
rPt-509666.NA	2B	113.368
rPt-507696.NA	2B	113.998
rPt-508871.NA	2B	114.795
wPt-3695.2B	2B	116.186
wPt-3061.4A	2B	116.190	4A	82950
wPt-6558.NA	2B	141.548
wPt-0071.2A|2B|2D	2B	170.196
wPt-6687.2A	2B	170.198
wPt-5688.5B	2B	170.200
tPt-514057.NA	2B	170.203
wPt-0623.NA	2B	170.204
wPt-7649.NA	2B	170.205
wPt-304695.NA	2B	170.207
wPt-6775.2A|2B|2D	2B	170.209
wPt-9797.2A|2D	2B	173.359	2A	104.98
rPt-506916.NA	2R-1	0
rPt-509197.NA	2R-1	6.002
rPt-505631.NA	2R-1	8.407
rPt-505648.NA	2R-1	8.872
rPt-410838.NA	2R-1	9.21
rPt-506180.NA	2R-1	9.771
rPt-390669.NA	2R-1	10.028
rPt-410936.NA	2R-1	10.114
rPt-389929.NA	2R-1	10.459
rPt-506604.NA	2R-1	10.617
rPt-507611.NA	2R-1	11.024
rPt-390628.NA	2R-1	11.024
rPt-508344.NA	2R-1	11.303
rPt-508776.NA	2R-1	11.958
rPt-508811.NA	2R-1	12.056
rPt-507767.NA	2R-1	12.059
rPt-402361.NA	2R-1	12.247
rPt-505702.NA	2R-1	14.351
rPt-509191.NA	2R-1	14.567
rPt-505391.NA	2R-1	18.862
rPt-390674.NA	2R-1	18.893
rPt-509443.NA	2R-1	18.932
rPt-505385.NA	2R-1	19.554
rPt-390554.NA	2R-1	19.853
tPt-8966.NA	2R-1	20.401
tPt-513407.NA	2R-1	21.382
rPt-508036.NA	2R-1	22.635
wPt-0801.2A	2R-1	28.064
rPt-401489.NA	2R-1	28.636
rPt-411066.NA	2R-1	29.169
rPt-399721.NA	2R-1	29.241
tPt-513245.NA	2R-1	29.255
rPt-398831.NA	2R-1	33.472
rPt-509096.NA	2R-1	37.294
rPt-390369.NA	2R-1	37.35
rPt-509105.NA	2R-1	38.101
rPt-400973.NA	2R-1	39.683
tPt-9992.NA	2R-1	41.118
rPt-400923.NA	2R-1	41.991
rPt-506496.NA	2R-1	43.819
rPt-399774.NA	2R-1	55.884
rPt-509160.NA	2R-1	56.975
rPt-389908.NA	2R-1	58.446	4R	63.38
rPt-399946.NA	2R-1	60.003
rPt-505154.NA	2R-1	60.133
tPt-513832.NA	2R-1	60.444
rPt-507837.NA	2R-1	61.265	4R	64.498
tPt-512929.NA	2R-1	61.587
rPt-508452.NA	2R-1	61.588
rPt-411207.NA	2R-1	61.901
rPt-509592.NA	2R-1	62.142
tPt-514243.NA	2R-1	62.553
rPt-401224.NA	2R-1	62.683
tPt-7906.NA	2R-1	63.009
rPt-402481.NA	2R-1	63.218
rPt-508139.NA	2R-1	63.243
rPt-390292.NA	2R-1	63.38
rPt-508957.NA	2R-1	63.424
rPt-400410.NA	2R-1	63.837
rPt-507982.NA	2R-1	64.072
rPt-505933.NA	2R-1	64.213
rPt-399800.NA	2R-1	64.234
rPt-507714.NA	2R-1	64.336
rPt-402519.NA	2R-1	64.505
rPt-389807.NA	2R-1	64.97
rPt-8307.NA	2R-1	65.339
rPt-400703.NA	2R-1	65.554
rPt-507710.NA	2R-1	65.673
rPt-400013.NA	2R-1	65.694
rPt-389459.NA	2R-1	65.737
rPt-506926.NA	2R-1	65.791
rPt-507946.NA	2R-1	65.818
rPt-507133.NA	2R-1	65.92
wPt-6576.2B	2R-1	65.95
rPt-390789.NA	2R-1	66.002
rPt-389851.NA	2R-1	66.049
rPt-508608.NA	2R-1	66.073
rPt-506176.NA	2R-1	66.153
rPt-401256.NA	2R-1	66.197
rPt-402345.NA	2R-1	66.214
rPt-399626.NA	2R-1	66.328
rPt-507531.NA	2R-1	66.654
rPt-508347.NA	2R-1	66.654
rPt-400772.NA	2R-1	66.654
rPt-507952.NA	2R-1	66.654
rPt-411177.NA	2R-1	66.665
rPt-507783.NA	2R-1	66.754
tPt-514069.NA	2R-1	67.035
rPt-505357.NA	2R-1	67.117
rPt-389441.NA	2R-1	67.407
tPt-513861.NA	2R-1	67.549
rPt-390530.NA	2R-1	67.69
rPt-402236.NA	2R-1	67.808
rPt-411234.NA	2R-1	67.867
rPt-410940.NA	2R-1	67.876
rPt-410800.NA	2R-1	67.897
rPt-507479.NA	2R-1	68.006
rPt-399333.NA	2R-1	68.097
rPt-507568.NA	2R-1	68.236
rPt-509223.NA	2R-1	68.239
rPt-402506.NA	2R-1	68.261	3R	39.616
rPt-506196.NA	2R-1	68.381
tPt-514206.NA	2R-1	68.734
rPt-507323.NA	2R-1	68.823
rPt-389612.NA	2R-1	68.827
rPt-1002.NA	2R-1	69.013
rPt-401388.NA	2R-1	69.587
rPt-389754.NA	2R-1	70.057
rPt-390283.NA	2R-1	70.114
rPt-506945.NA	2R-1	70.208
rPt-506827.NA	2R-1	70.278
rPt-509208.NA	2R-1	70.306
rPt-401329.NA	2R-1	70.392
rPt-401315.NA	2R-1	70.634
rPt-402364.NA	2R-1	70.875
rPt-399895.NA	2R-1	72.982
rPt-410871.NA	2R-1	73.499
rPt-399824.NA	2R-1	73.981
rPt-390653.NA	2R-1	74.339
rPt-505891.NA	2R-1	74.841
rPt-2888.NA	2R-1	75.591	1R	15.467
rPt-506697.NA	2R-1	76.76
rPt-398737.NA	2R-1	77.867
rPt-402494.NA	2R-1	78.183
rPt-506394.NA	2R-1	78.457
rPt-505481.NA	2R-1	79.214
rPt-411174.NA	2R-1	79.359
rPt-507675.NA	2R-1	84.644
tPt-514337.NA	2R-1	86.988
tPt-4269.NA	2R-1	89.368
rPt-400980.NA	2R-1	90.25
tPt-512866.NA	2R-1	90.26
tPt-513533.NA	2R-1	90.53
rPt-505326.NA	2R-1	90.609
rPt-389392.NA	2R-1	90.649
rPt-411141.NA	2R-1	91.405
tPt-513081.NA	2R-1	91.849
rPt-401282.NA	2R-1	98.423
rPt-506198.NA	2R-1	98.549
rPt-505372.NA	2R-1	105.155
rPt-401274.NA	2R-1	105.334
rPt-505743.NA	2R-2	0
rPt-400003.NA	2R-2	2260
rPt-410938.NA	2R-2	3908
rPt-398631.NA	2R-2	4216
rPt-398761.NA	2R-2	4316
rPt-390017.NA	2R-2	5110
rPt-508204.NA	2R-2	5538
rPt-509001.NA	2R-2	5766
rPt-507622.NA	2R-2	9978
rPt-505513.NA	2R-2	10507
wPt-6204.3A|3D	3A	0
wPt-7341.3A|3B	3A	0.535
wPt-4349.NA	3A	0.636
wPt-2253.3A	3A	1.546
wPt-3476.2B	3A	2.236
tPt-513278.NA	3A	2.91
wPt-9634.3A	3A	3.782
wPt-3094.3A|3B|3D	3A	4.368
wPt-7890.3A	3A	7.461
wPt-1353.3A	3A	7.461
wPt-9369.3A	3A	9.466
tPt-513279.NA	3A	9.467
wPt-7992.3A	3A	9.509
wPt-6854.3A	3A	9.723
tPt-6949.3A	3A	13.901
wPt-1111.3A	3A	14.28
tPt-0519.3A	3A	14.713
wPt-5486.3A	3A	15.122
wPt-2866.3A	3A	18.806
wPt-8629.2B	3A	23.697	2A	55.828
wPt-8779.1B|3A	3A	26.51
wPt-0797.3A	3A	27.242
wPt-2478.3A	3A	30.726
wPt-1652.3A	3A	34.351
wPt-3348.3A	3A	35.554
wPt-4407.3A	3A	40.255
tPt-1961.NA	3A	44.714
wPt-8875.NA	3A	46.088
wPt-5624.NA	3A	47.665
wPt-5357.NA	3A	49.429
wPt-8326.2A|2B	3A	52.697
wPt-2202.3B	3A	54.961
wPt-11619.3A	3A	55.395
wPt-8041.3A	3A	57.584
rPt-505980.NA	3A	57.828
wPt-2495.NA	3A	59.474
wPt-1092.NA	3A	60.359
wPt-9406.3A|6B|7B	3A	60.71
tPt-513726.NA	3A	62.166
wPt-8089.3A	3A	63.887	7B	88808
wPt-3697.3A	3A	70.014
wPt-4620.4A7B	3A	70.057
wPt-4725.3A	3A	70.731
wPt-6422.3A	3A	81.671
tPt-9901.3A	3A	86.57
wPt-9268.3A	3A	87.051
wPt-5133.3A	3A	87.385
tPt-7492.3A	3A	87.393
wPt-9761.3A	3A	87.674
wPt-5125.3A	3A	87.861
wPt-1339.3A	3A	95.344
wPt-1694.3A	3A	96.337
wPt-4398.3A	3A	96.634
tPt-6376.3A	3A	100.255
tPt-513264.NA	3A	101.365
tPt-513815.NA	3A	102.527
wPt-1888.3A	3A	103.262
wPt-3978.3A	3A	103.307
wPt-8876.3A	3A	103.323
wPt-9160.3A	3A	108.713
wPt-0398.3A	3A	108.835
wPt-1596.3A	3A	111.517
wPt-9496.3B|7A	3B	0
wPt-2426.3B|5A|6A	3B	11.98	5A	28.989
tPt-512861.NA	3B	13.387
wPt-3609.3B	3B	13.43
wPt-6132.3B	3B	14.999
wPt-4214.NA	3B	18.029
wPt-2757.3B	3B	20.301
wPt-1081.3B	3B	21.844
wPt-3536.3B	3B	22.488
wPt-0302.3B	3B	22.489
wPt-7132.3B	3B	24.598
wPt-9012.3B	3B	24.615
wPt-0571.3B	3B	24.634
tPt-6487.3B	3B	26.384
wPt-4842.3B	3B	26.66
wPt-3598.3B	3B	29.379
wPt-9410.3B	3B	29.393
wPt-1590.3B	3B	29.399
wPt-5064.3B	3B	29.405
tPt-1759.3B	3B	32.462
wPt-8140.3B	3B	33.109
wPt-5467.5A	3B	33.352
wPt-0773.3B	3B	33.394
wPt-7015.3B|7A	3B	33.563
wPt-4498.NA	3B	34.742
wPt-1191.3B	3B	36.226
wPt-6047.3B	3B	36.72
wPt-6802.3B	3B	36.929
wPt-8356.3B|3D	3B	38.159
wPt-4209.3B	3B	38.609
wPt-6945.3B	3B	39.859
wPt-1762.NA	3B	40.095
wPt-5390.3B|4B	3B	41.142
wPt-3327.3B	3B	41.593
wPt-5432.3B	3B	42.773
wPt-0250.3B	3B	46.296
wPt-9714.3B|4D	3B	47.41
wPt-0919.3B	3B	48.908
wPt-2280.3B	3B	50.097
wPt-7000.3B	3B	50.849
wPt-4902.7B	3B	51.175
wPt-5747.7B	3B	51.315
wPt-5020.3B	3B	51.449
tPt-7068.3B	3B	51.627
wPt-5769.3B	3B	54.572
wPt-6785.3B	3B	54.628
wPt-3725.3B	3B	57.257
wPt-5452.3B	3B	60.584
wPt-8559.3B	3B	69.874
wPt-8363.3B	3B	74.043
wPt-2491.3B	3B	75.144
wPt-4194.3B	3B	78.183
wPt-0990.3B	3B	78.363
wPt-0021.3B	3B	79.181
wPt-6000.3B	3B	79.903
wPt-345354.NA	3B	81.767
wPt-7037.3B	3B	82.692
wPt-2391.3B	3B	85.912
wPt-9368.3B	3B	85.936
wPt-8021.3B	3B	86.109
wPt-5943.NA	3B	87.394
wPt-6956.NA	3B	87.443
tPt-7209.NA	3B	87.484
wPt-3342.3B	3B	88.75
wPt-3480.3D	3B	89.978
wPt-11691.NA	3B	91.263
wPt-9786.3B|3D	3B	93.065
wPt-7514.3B	3B	96.715
wPt-0531.3B	3B	98.092
wPt-1306.3B	3B	98.105
wPt-3165.3B|3D	3B	98.35
wPt-6509.NA	3B	98.501
wPt-1510.7A	3B	98.599
wPt-9422.3A	3B	98.743
wPt-7886.3B	3B	98.956
wPt-9989.3D	3B	99.13
wPt-9488.3D	3B	99.137
wPt-2559.3B|6B	3B	99.209
wPt-7158.3B	3B	100.166
wPt-4412.3B	3B	101.053
wPt-5825.3B	3B	101.444
tPt-513153.NA	3B	101.449
wPt-0280.3B	3B	101.49
wPt-7627.3B6B	3B	101.541
wPt-8352.3B	3B	101.543
wPt-8983.3B	3B	101.544
wPt-0405.3B	3B	101.546
wPt-0995.3B	3B	101.547
wPt-7266.3B	3B	101.565
wPt-4576.3B	3B	101.567
wPt-4370.3B	3B	101.568
wPt-8396.3B	3B	101.571
wPt-0365.3B	3B	101.571
wPt-1822.3B	3B	101.572
wPt-7956.3B	3B	101.578
wPt-1311.3B	3B	101.794
tPt-513516.NA	3B	116.558
wPt-5704.3B	3B	117.083
rPt-401028.NA	3R	0
rPt-390694.NA	3R	17.304
rPt-508643.NA	3R	17.359
rPt-398769.NA	3R	17.6
rPt-508970.NA	3R	27.867
rPt-509432.NA	3R	28.362
rPt-508068.NA	3R	33.918
rPt-509631.NA	3R	34.589
rPt-507396.NA	3R	35.162
rPt-402572.NA	3R	35.394
rPt-401520.NA	3R	35.724
rPt-505483.NA	3R	35.724
rPt-505975.NA	3R	35.724
rPt-509622.NA	3R	35.733
rPt-389313.NA	3R	38.261
rPt-507434.NA	3R	39.167
rPt-507374.NA	3R	39.574
rPt-402506.NA	3R	39.616	2R-1	68.261
rPt-506740.NA	3R	39.776
rPt-399628.NA	3R	39.829
rPt-389454.NA	3R	39.994
rPt-411243.NA	3R	40.101
rPt-400008.NA	3R	40.244
rPt-506455.NA	3R	40.375
rPt-402214.NA	3R	40.435
rPt-505403.NA	3R	40.458
rPt-402217.NA	3R	40.541
rPt-507801.NA	3R	40.557
rPt-507105.NA	3R	40.622
rPt-398525.NA	3R	40.729
rPt-507897.NA	3R	40.943
rPt-402260.NA	3R	40.956
rPt-410966.NA	3R	40.969
rPt-509285.NA	3R	40.988
rPt-506456.NA	3R	40.991
rPt-400556.NA	3R	40.993
rPt-400609.NA	3R	40.996
rPt-505230.NA	3R	40.996
rPt-507476.NA	3R	40.996
rPt-506892.NA	3R	40.996
rPt-509712.NA	3R	40.996
rPt-411336.NA	3R	40.996
rPt-399579.NA	3R	40.996
rPt-400533.NA	3R	40.996
rPt-507616.NA	3R	40.996
rPt-411034.NA	3R	40.996
rPt-400779.NA	3R	40.997
rPt-398744.NA	3R	41.07
rPt-399942.NA	3R	41.087
rPt-509159.NA	3R	41.287
rPt-506905.NA	3R	41.343
rPt-389875.NA	3R	41.371
rPt-507473.NA	3R	41.431
rPt-509013.NA	3R	41.436
rPt-506967.NA	3R	41.493
rPt-508194.NA	3R	41.506
rPt-508377.NA	3R	41.551
rPt-505832.NA	3R	41.575
tPt-3022.NA	3R	41.631
rPt-400826.NA	3R	41.661
tPt-514064.NA	3R	41.674
rPt-507083.NA	3R	41.683
rPt-507575.NA	3R	41.743
rPt-508418.NA	3R	41.941
rPt-401296.NA	3R	42.007
rPt-402265.NA	3R	42.025
rPt-507345.NA	3R	42.033
rPt-389708.NA	3R	42.086
rPt-402438.NA	3R	42.145
rPt-506565.NA	3R	42.219
rPt-506598.NA	3R	42.281
rPt-507717.NA	3R	42.419
rPt-506218.NA	3R	42.498
rPt-507730.NA	3R	42.55
rPt-401163.NA	3R	42.624
rPt-506847.NA	3R	42.713
rPt-509444.NA	3R	42.729
rPt-507624.NA	3R	42.777
rPt-401339.NA	3R	42.894
rPt-508609.NA	3R	42.929
rPt-7608.NA	3R	43.279
rPt-505227.NA	3R	43.279
rPt-509081.NA	3R	43.299
rPt-507993.NA	3R	43.793
rPt-402504.NA	3R	43.899
rPt-399897.NA	3R	44.013
rPt-398622.NA	3R	44.025
rPt-400235.NA	3R	44.038
rPt-390397.NA	3R	44.246
tPt-5381.NA	3R	44.267
rPt-402648.NA	3R	44.267
tPt-2425.NA	3R	44.271
rPt-390174.NA	3R	44.291
rPt-389254.NA	3R	44.301
rPt-506603.NA	3R	44.391
rPt-399990.NA	3R	44.564
rPt-401554.NA	3R	44.731
rPt-401069.NA	3R	44.862
rPt-390724.NA	3R	44.991
rPt-506173.NA	3R	45.334
rPt-507149.NA	3R	45.819
rPt-505287.NA	3R	47.118
rPt-389303.NA	3R	47.364
rPt-400159.NA	3R	47.546
rPt-390018.NA	3R	47.555
rPt-389676.NA	3R	47.556
rPt-390606.NA	3R	47.571
rPt-507316.NA	3R	47.722
rPt-401738.NA	3R	47.964
rPt-0857.NA	3R	48.668
rPt-5688.NA	3R	49.023
rPt-389384.NA	3R	49.167
tPt-3746.NA	3R	49.764
tPt-514114.NA	3R	53.775
rPt-508772.NA	3R	54.508
rPt-509296.NA	3R	55.234
wPt-1291.NA	3R	56.024
rPt-507877.NA	3R	56.843
rPt-506504.NA	3R	56.977
wPt-346206.NA	3R	57.128
rPt-390429.NA	3R	57.305
tPt-0055.NA	3R	57.613
rPt-399402.NA	3R	57.892
rPt-506501.NA	3R	58.757
rPt-509513.NA	3R	59.285
tPt-1089.NA	3R	61.627
tPt-1077.NA	3R	62.192
rPt-400264.NA	3R	63.046
rPt-509719.NA	3R	63.864
rPt-506961.NA	3R	63.936
rPt-410823.NA	3R	64.094	1R	21.715
rPt-507271.NA	3R	70.203
rPt-389403.NA	3R	70.318
tPt-513724.NA	3R	70.436
rPt-507299.NA	3R	71.155
rPt-402398.NA	3R	71.587
rPt-402303.NA	3R	72.118
rPt-5523.NA	3R	74.946
tPt-0170.NA	3R	75.345
rPt-505338.NA	3R	76.227
rPt-505353.NA	3R	77.916
tPt-513277.NA	3R	81.2
rPt-508867.NA	3R	83.099
rPt-507569.NA	3R	84.048
tPt-513488.NA	3R	110.639
rPt-509415.NA	3R	111.54
rPt-399873.NA	3R	111.892
rPt-508654.NA	3R	112.021
rPt-506566.NA	3R	112.35
rPt-399503.NA	3R	112.44
rPt-400346.NA	3R	112.55
rPt-506986.NA	3R	113.842
rPt-401352.NA	3R	114.013
rPt-389640.NA	3R	115.586
rPt-508572.NA	3R	115.586
rPt-507764.NA	3R	115.594
rPt-507709.NA	3R	117.955
wPt-9037.4A	4A	0
wPt-7391.4A	4A	3789
wPt-7355.4A	4A	26274
wPt-4660.4A	4A	28196
wPt-0162.4A	4A	43850
wPt-6995.6A	4A	52965	6A	105.449
wPt-9000.6A	4A	52999	6A	105.352
wPt-5572.6A	4A	53013	6A	105.352
wPt-1375.6A	4A	53030
wPt-1642.4A|6A	4A	53341
wPt-5777.NA	4A	53788
wPt-0817.4A	4A	57364
wPt-9860.4A	4A	57446
wPt-5951.4A	4A	63593
wPt-1091.4A	4A	63629
wPt-6728.4A	4A	63825
tPt-513019.NA	4A	64255
wPt-5857.4A	4A	66481
wPt-5428.4A	4A	67506
wPt-9602.4A	4A	79188
tPt-513714.NA	4A	80656
wPt-3061.4A	4A	82950	2B	116.190
wPt-0804.4A	4A	83764
wPt-4241.4A	4A	85728
wPt-8275.4A	4A	86336
wPt-6502.4A	4A	86515
tPt-514250.NA	4A	86523
wPt-7821.4A	4A	86523
wPt-3349.4A	4A	86696
wPt-3108.4A	4A	86989
wPt-8886.3B|4A	4A	87003
wPt-2985.4A	4A	87003
wPt-8167.4A	4A	87028
wPt-8271.4A	4A	87220
wPt-3095.4A	4A	89024
tPt-512917.NA	4A	90454
wPt-5112.4A	4A	91074
tPt-513892.NA	4A	91472
wPt-6867.4A	4A	92897
tPt-513220.NA	4A	93661
wPt-2836.4A	4A	94233
wPt-5271.4A	4A	94354
wPt-7876.4A	4A	94462
wPt-3729.4A	4A	94524
wPt-6390.4A	4A	94624
wPt-1007.4A	4A	94770
tPt-513085.NA	4A	94873
wPt-0764.4A	4A	94907
wPt-8657.4A	4A	94919
wPt-0763.4A	4A	94990
rPt-399275.NA	4A	95055
wPt-6176.4A	4A	95199
wPt-11661.4A	4A	95207
wPt-6757.4A	4A	95256
wPt-4680.4A	4A	95311
wPt-5172.4A	4A	95335
rPt-0238.4A	4A	95335
rPt-506188.NA	4A	95335
wPt-9592.1A	4A	95432
wPt-9675.4A	4A	95468
wPt-0056.4A	4A	95475
wPt-9305.4A	4A	95659
wPt-9059.3D	4A	95701
wPt-3491.4A	4A	95701
wPt-7354.4A	4A	95701
wPt-9418.4A	4A	95731
wPt-4424.4A	4A	95736
wPt-1155.4A	4A	95751
tPt-512961.NA	4A	95979
wPt-0610.3B|4A	4A	96248
wPt-8967.4A	4A	96597
wPt-3845.4A	4A	96625
wPt-2151.4A	4A	98480
tPt-512986.NA	4A	99435
rPt-507403.NA	4A	107561	4R	39.925
wPt-1046.4B	4B	0.000
wPt-2141.4B	4B	0.435
wPt-4280.4B	4B	0.541
wPt-1272.4B	4B	0.596
tPt-513652.NA	4B	0.679
tPt-513338.NA	4B	1032
wPt-8756.4B	4B	13253
tPt-5519.4B	4B	29861
wPt-9393.4B	4B	29907
wPt-6149.4B	4B	49217
wPt-6016.4B	4B	50021
wPt-8796.4B	4B	50563
wPt-6209.4B	4B	50931
wPt-1101.4B	4B	52855
wPt-9625.4B	4B	60802
wPt-8543.4B	4B	60808
tPt-8905.4B	4B	63475
wPt-7412.4B	4B	63518
wPt-5265.4B	4B	94366
wPt-8292.4B	4B	94877
wPt-7794.4B	4B	104874
rPt-389405.NA	4R	0
rPt-508542.NA	4R	0.877
rPt-400936.NA	4R	3.614
rPt-390763.NA	4R	6.338
rPt-390328.NA	4R	7.026
rPt-390129.NA	4R	7.562
rPt-399805.NA	4R	8.057
rPt-402679.NA	4R	8.2
wPt-8336.6B	4R	8.431
rPt-389770.NA	4R	9.933
wPt-7840.6A	4R	12.229
rPt-389827.NA	4R	16.731
rPt-508454.NA	4R	17.037
rPt-506618.NA	4R	17.047
rPt-411281.NA	4R	17.394
rPt-399900.NA	4R	18.18
rPt-506508.NA	4R	21.616
rPt-507289.NA	4R	22.092
rPt-400484.NA	4R	22.24
rPt-401280.NA	4R	22.301
rPt-398716.NA	4R	22.567
rPt-508260.NA	4R	22.636
rPt-506089.NA	4R	23.003
rPt-401955.NA	4R	23.111
tPt-1348.NA	4R	23.474
rPt-400835.NA	4R	23.741
rPt-400996.NA	4R	24.133
rPt-390526.NA	4R	24.924
rPt-508693.NA	4R	25.278
rPt-509706.NA	4R	25.414
rPt-411095.NA	4R	25.422
rPt-401048.NA	4R	25.524
rPt-401544.NA	4R	25.635
rPt-505550.NA	4R	25.9
rPt-506948.NA	4R	26.177
rPt-505304.NA	4R	26.892
rPt-506471.NA	4R	27.418
rPt-509448.NA	4R	27.527
rPt-401450.NA	4R	28.197
rPt-509353.NA	4R	28.463
rPt-506686.NA	4R	28.771
rPt-506829.NA	4R	28.783
rPt-505244.NA	4R	28.791
rPt-505802.NA	4R	28.826
rPt-507549.NA	4R	29.045
tPt-513580.NA	4R	29.103
rPt-401491.NA	4R	29.111
rPt-508466.NA	4R	29.178
rPt-508131.NA	4R	29.179
rPt-509445.NA	4R	29.186
rPt-505229.NA	4R	29.186
rPt-401589.NA	4R	29.186
rPt-506134.NA	4R	29.186
rPt-507026.NA	4R	29.186
tPt-3067.NA	4R	29.186
rPt-389763.NA	4R	29.248
rPt-402590.NA	4R	29.254
rPt-508459.NA	4R	29.759
rPt-401313.NA	4R	29.922
rPt-508914.NA	4R	29.925
rPt-509567.NA	4R	29.943
rPt-509707.NA	4R	29.943
wPt-7445.6A	4R	29.95	6A	50.49
rPt-505608.NA	4R	29.95	6A	48.372
wPt-7498.NA	4R	29.95
rPt-411376.NA	4R	30.103
rPt-509243.NA	4R	30.346
rPt-509435.NA	4R	30.718
rPt-398720.NA	4R	30.773
rPt-505620.NA	4R	30.778
rPt-506077.NA	4R	31.104
rPt-399920.NA	4R	31.953
rPt-402313.NA	4R	31.958
rPt-401643.NA	4R	31.962
rPt-402411.NA	4R	32.104
rPt-507873.NA	4R	32.107
rPt-506357.NA	4R	32.344
rPt-507894.NA	4R	32.359
rPt-389465.NA	4R	33.22
rPt-506534.NA	4R	33.402
rPt-411345.NA	4R	33.549
wPt-7540.6B	4R	33.816
rPt-508975.NA	4R	34.139
rPt-508979.NA	4R	34.535
rPt-400864.NA	4R	34.672
rPt-509554.NA	4R	34.872
rPt-508722.NA	4R	34.926
rPt-505817.NA	4R	35.661
rPt-402016.NA	4R	36.471
rPt-399506.NA	4R	36.925
rPt-401825.NA	4R	38.191
rPt-505288.NA	4R	38.41
tPt-514203.NA	4R	38.416
rPt-506207.NA	4R	38.652
rPt-2940.1B	4R	38.722
tPt-512937.NA	4R	38.883
wPt-4487.4A|7A	4R	38.939
rPt-509166.NA	4R	39.312
rPt-509646.NA	4R	39.517
rPt-400317.NA	4R	39.683
rPt-505352.NA	4R	39.84
rPt-507403.NA	4R	39.925	4A	107561
rPt-7906.1B	4R	39.976
rPt-402302.NA	4R	40.08
rPt-8283.4A|7A	4R	40.148
rPt-505775.NA	4R	40.207
wPt-5281.1B	4R	40.503
rPt-401117.NA	4R	40.762
rPt-401029.NA	4R	41.121
rPt-505552.NA	4R	41.127
rPt-389457.NA	4R	41.13
rPt-507548.NA	4R	41.251
rPt-509244.NA	4R	41.31
rPt-399575.NA	4R	41.325
rPt-399468.NA	4R	41.34
tPt-2718.NA	4R	41.34
rPt-402601.NA	4R	41.635
rPt-507202.NA	4R	41.715
rPt-508124.NA	4R	41.813
rPt-507498.NA	4R	41.879
tPt-8684.5B	4R	42.193
rPt-7987.4A|7A	4R	42.211
rPt-389881.NA	4R	43.013
rPt-401376.NA	4R	43.091
rPt-400270.NA	4R	43.111
rPt-399885.NA	4R	43.116
tPt-513924.NA	4R	43.119
rPt-390125.NA	4R	43.127
rPt-508199.NA	4R	43.402
rPt-507109.NA	4R	43.407
rPt-399742.NA	4R	43.64
rPt-507237.NA	4R	44.003
rPt-398658.NA	4R	44.182
rPt-508577.NA	4R	44.365
rPt-389740.NA	4R	44.858
rPt-390614.NA	4R	44.954
rPt-505674.NA	4R	45.207
rPt-390247.NA	4R	45.46
rPt-509552.NA	4R	45.936
rPt-508531.NA	4R	46.937
rPt-401518.NA	4R	47.604
rPt-390521.NA	4R	48.001
rPt-399305.NA	4R	48.475
rPt-402443.NA	4R	48.503
rPt-399323.NA	4R	48.577
tPt-513858.NA	4R	48.608
rPt-508787.NA	4R	48.821
rPt-389610.NA	4R	49.074
rPt-509560.NA	4R	49.791
tPt-7448.NA	4R	49.798
rPt-508910.NA	4R	49.855
rPt-505506.NA	4R	49.855
rPt-508467.NA	4R	49.855
rPt-508527.NA	4R	49.858
rPt-507596.NA	4R	50.139
rPt-505216.NA	4R	50.146
rPt-509061.NA	4R	50.158
rPt-402444.NA	4R	50.178
rPt-508659.NA	4R	50.318
rPt-506124.NA	4R	50.467
rPt-507312.NA	4R	50.693
tPt-514093.NA	4R	50.749
tPt-514116.NA	4R	51.05
rPt-506706.NA	4R	51.108
rPt-509059.NA	4R	51.12
rPt-400965.NA	4R	51.198
tPt-513729.NA	4R	51.304
rPt-505769.NA	4R	51.584
rPt-401775.NA	4R	51.66
rPt-389872.NA	4R	51.771
rPt-401402.NA	4R	52.101
rPt-400699.NA	4R	52.101
rPt-399420.NA	4R	52.119
wPt-0949.7D	4R	52.122
rPt-506964.NA	4R	52.123
wPt-7654.7D	4R	52.132
wPt-2333.7D	4R	52.132
tPt-513991.NA	4R	52.132
rPt-505497.NA	4R	52.132
rPt-411329.NA	4R	52.192	5R	37.878
rPt-505690.NA	4R	52.606
rPt-401817.NA	4R	52.707
rPt-4156.NA	4R	52.953
rPt-410802.NA	4R	53.111
wPt-0312.5B|7B	4R	53.228	7B	58106
wPt-5605.5D	4R	53.83
rPt-505929.NA	4R	53.856
rPt-399663.NA	4R	54.101	5R	34.31
rPt-505521.NA	4R	54.165
rPt-506406.NA	4R	54.229
rPt-506928.NA	4R	54.732
rPt-402470.NA	4R	55.604
tPt-512843.NA	4R	55.679
rPt-411170.NA	4R	55.764
rPt-400828.NA	4R	55.895
tPt-4738.NA	4R	56.309
rPt-398783.NA	4R	56.529
tPt-2762.NA	4R	56.734
rPt-389746.NA	4R	56.953
rPt-390504.NA	4R	57.335
rPt-505625.NA	4R	57.493
rPt-400949.NA	4R	57.603
rPt-400634.NA	4R	57.748
rPt-389776.NA	4R	58.405
rPt-507680.NA	4R	58.517
rPt-401455.NA	4R	58.989
rPt-509173.NA	4R	59.189
rPt-401448.NA	4R	59.431
rPt-400365.NA	4R	59.695
rPt-401771.NA	4R	59.72
rPt-509441.NA	4R	60.141
rPt-390310.NA	4R	60.344
rPt-505329.NA	4R	60.581
rPt-506239.NA	4R	60.69
rPt-506689.NA	4R	60.967
rPt-507223.NA	4R	61.134
rPt-410792.NA	4R	61.259
rPt-390156.NA	4R	61.475
rPt-507092.NA	4R	61.627
rPt-400896.NA	4R	61.677
rPt-507179.NA	4R	61.793
rPt-506530.NA	4R	61.823
rPt-410768.NA	4R	61.939
rPt-509402.NA	4R	61.975
tPt-4626.NA	4R	62.103
rPt-506833.NA	4R	62.157
rPt-508851.NA	4R	62.186
rPt-399748.NA	4R	62.192
rPt-411238.NA	4R	62.26
rPt-507139.NA	4R	62.368
rPt-507687.NA	4R	62.424
rPt-506931.NA	4R	62.53
rPt-401781.NA	4R	62.568
rPt-506527.NA	4R	62.641
rPt-390419.NA	4R	62.711
rPt-399514.NA	4R	62.816
rPt-390047.NA	4R	62.871
rPt-505208.NA	4R	62.955
rPt-410976.NA	4R	63.189
rPt-509321.NA	4R	63.379
rPt-389908.NA	4R	63.38	2R-1	58.446
rPt-506914.NA	4R	63.449
rPt-411210.NA	4R	63.516
rPt-399987.NA	4R	63.548
rPt-508526.NA	4R	63.561
rPt-402163.NA	4R	63.603
rPt-390565.NA	4R	63.605
rPt-390436.NA	4R	63.611
rPt-507283.NA	4R	63.654
rPt-401136.NA	4R	63.668
rPt-505225.NA	4R	63.772
rPt-398636.NA	4R	63.776
rPt-389618.NA	4R	63.813
rPt-401403.NA	4R	63.857
rPt-390331.NA	4R	63.858
rPt-505489.NA	4R	63.859
rPt-400679.NA	4R	63.86
rPt-411490.NA	4R	63.869
rPt-506732.NA	4R	63.889
rPt-400825.NA	4R	63.943
rPt-411069.NA	4R	63.989
rPt-507282.NA	4R	64.028
rPt-411502.NA	4R	64.109
tPt-4576.NA	4R	64.184
rPt-508996.NA	4R	64.215
rPt-507008.NA	4R	64.279
rPt-508524.NA	4R	64.343
rPt-389414.NA	4R	64.387
rPt-508446.NA	4R	64.388
rPt-506862.NA	4R	64.391
rPt-509308.NA	4R	64.393
rPt-507837.NA	4R	64.498	2R-1	61.265
tPt-513520.NA	4R	64.601
rPt-411344.NA	4R	64.606
tPt-0429.NA	4R	64.631
rPt-506416.NA	4R	64.774
rPt-399809.NA	4R	64.902
rPt-506436.NA	4R	64.971
tPt-512845.NA	4R	64.995
rPt-7872.NA	4R	65.057
rPt-398503.NA	4R	65.067
rPt-399714.NA	4R	65.069
rPt-506954.NA	4R	65.069
rPt-411422.NA	4R	65.069
rPt-505470.NA	4R	65.077
rPt-390695.NA	4R	65.102
rPt-401743.NA	4R	65.11
rPt-509632.NA	4R	65.11
rPt-509687.NA	4R	65.214	1R	20.872
rPt-401399.NA	4R	65.254
rPt-410932.NA	4R	65.309
rPt-401286.NA	4R	65.331
rPt-402630.NA	4R	65.353
rPt-410866.NA	4R	65.406
rPt-507076.NA	4R	65.575
rPt-389383.NA	4R	65.708
rPt-401323.NA	4R	65.765
rPt-509404.NA	4R	65.817
rPt-390411.NA	4R	65.832
rPt-507481.NA	4R	65.834
rPt-508284.NA	4R	65.837
rPt-398587.NA	4R	65.987
rPt-505464.NA	4R	66.065
rPt-390454.NA	4R	66.078
rPt-508114.NA	4R	66.216
rPt-390324.NA	4R	66.345
rPt-399636.NA	4R	66.449
rPt-506220.NA	4R	66.55
rPt-401563.NA	4R	66.76
rPt-2245.NA	4R	66.825
rPt-398700.NA	4R	66.974
rPt-508070.NA	4R	67.007
rPt-400488.NA	4R	67.139
rPt-507938.NA	4R	67.313
rPt-398759.NA	4R	67.624
rPt-508849.NA	4R	67.876
tPt-0347.NA	4R	68.237
rPt-390361.NA	4R	68.281
rPt-506458.NA	4R	68.367
rPt-507899.NA	4R	68.564
rPt-505725.NA	4R	68.592
rPt-505165.NA	4R	68.969
wPt-344451.NA	4R	69.43
rPt-401302.NA	4R	69.852
rPt-390688.NA	4R	70.168
rPt-506410.NA	4R	70.443
rPt-0594.5B	4R	71.055
rPt-389272.NA	4R	73.55
wPt-8650.4B	4R	74.191
rPt-508582.NA	4R	74.378
rPt-508464.NA	4R	75.415
rPt-6127.5B	4R	81.681
rPt-505840.NA	4R	81.745
rPt-509291.NA	4R	82.045
rPt-506574.NA	4R	82.049	5R	84.688
rPt-411228.NA	4R	82.529
rPt-389941.NA	4R	82.961
rPt-401253.NA	4R	83.679	5R	81.895
rPt-507653.NA	4R	86.577
rPt-508869.NA	4R	87.995
rPt-401232.NA	4R	91.772
rPt-410972.NA	4R	91.922
rPt-509496.NA	4R	91.932
rPt-398820.NA	4R	92.553
wPt-4106.NA	5A	0
wPt-2403.3B	5A	0.846
wPt-5787.5A	5A	2.358
wPt-5096.5A	5A	2.465
wPt-3334.5A|6D	5A	2.498
wPt-8262.5A	5A	3.218
wPt-1052.5A	5A	3.463
tPt-4184.5A	5A	17.84
tPt-6495.5A	5A	17.845
wPt-7475.6A	5A	27.731
wPt-7111.NA	5A	27.778
tPt-8506.NA	5A	28.013
wPt-2426.3B|5A|6A	5A	28.989	3B	11.98
wPt-8096.3B	5A	32.796
tPt-3642.5A	5A	34.474
wPt-2329.5A	5A	34.752
wPt-0270.5A	5A	34.76
tPt-512877.NA	5A	39.518
wPt-9094.5A	5A	41.383
wPt-7201.5A	5A	43.12
wPt-7769.5A	5A	50.672
wPt-3620.3A|5A	5A	50.676
wPt-9204.NA	5A	50.681
wPt-7255.5A	5A	52.474
wPt-6825.5A	5A	52.71
wPt-2543.5A	5A	52.718
wPt-4248.5A	5A	52.719
wPt-3509.5A	5A	53.035
wPt-9748.5A	5A	55.853
wPt-6136.5B	5B	0
tPt-1191.NA	5B	0.026
wPt-1432.5B	5B	0.144
wPt-7240.5B	5B	2.784
tPt-513913.NA	5B	8.378
wPt-8604.5B	5B	20.45
wPt-9666.5B	5B	20.52
wPt-1420.5B	5B	21.208
tPt-8942.5B	5B	22.895
tPt-0714.NA	5B	22.897
wPt-6348.5B	5B	25.306
wPt-5175.5B|7B	5B	25.341
wPt-5346.5B	5B	25.355
wPt-5914.5B|7B	5B	25.641
wPt-7237.5B	5B	25.851
wPt-8614.5B	5B	27.616
wPt-3569.2B|5B	5B	28.163
tPt-0228.5B	5B	29.161
wPt-8637.5B	5B	30.343
wPt-7848.5B	5B	30.7
wPt-3663.NA	5B	31.499
wPt-7901.2A	5B	32.854
wPt-3289.5B	5B	32.895
wPt-5120.5B	5B	33.018
wPt-9569.5B	5B	33.272
wPt-3461.5B	5B	33.523
wPt-3844.6A	5B	33.553
wPt-4996.5B	5B	33.912
wPt-5105.3B|7A	5B	33.981
tPt-2203.5B	5B	34.225
wPt-5514.5B	5B	36.004
wPt-4936.5B	5B	37.004
wPt-8106.7B	5B	37.956
wPt-2607.5B	5B	38.804
tPt-3719.5B	5B	39.826
wPt-1548.5B	5B	39.85
tPt-7183.5B	5B	41.489	1B	31.572
wPt-7101.5B	5B	41.553
wPt-8393.5B	5B	42.529
tPt-3020.NA	5B	42.536
wPt-3457.5B	5B	43.146
wPt-5604.5B	5B	51.031
wPt-0473.2B	5B	51.964
wPt-0498.5B	5B	53.401
wPt-3763.5B	5B	53.642
wPt-8054.5B	5B	54.253
wPt-5928.5B	5B	54.282
wPt-6989.5B	5B	55.431
wPt-4367.5B	5B	55.476
wPt-3049.5B	5B	56.244
wPt-9300.5B	5B	58.822
wPt-2453.5B	5B	59.127
wPt-1733.5B	5B	59.127
wPt-6265.NA	5B	60.706
wPt-6014.5B	5B	62.448
wPt-2707.5B	5B	63.328
wPt-6191.5B	5B	63.328
wPt-4577.5B	5B	63.49
wPt-9205.5B|6A	5B	64.56
wPt-0935.5B	5B	64.696
wPt-8094.5B	5B	64.725
wPt-3329.5B	5B	67.677
tPt-1253.5B	5B	67.906
wPt-8931.5B	5B	69.168
wPt-3616.5B	5B	70.076
wPt-2514.5B	5B	70.151
wPt-1030.5B	5B	73.558
wPt-4754.NA	5B	74.903
wPt-5827.5B	5B	75.302
wPt-9504.5B	5B	75.397
wPt-3213.5B	5B	75.453
tPt-3144.5B	5B	76.17
wPt-7006.5B	5B	78.072
wPt-4418.5B	5B	81.393
wPt-7238.5B	5B	94.541
wPt-5792.5B	5B	94.633
tPt-3621.5B	5B	100.524
wPt-6971.5B	5B	102.794
wPt-7665.5B	5B	103.214
wPt-9116.5B	5B	103.214
wPt-11557.5B	5B	103.214
wPt-4817.5B	5B	107.75
wPt-3922.5B	5B	108.417
wPt-2885.5B	5B	108.638
tPt-513453.NA	5B	109.07
wPt-1110.5B	5B	109.363
wPt-0142.3B|5B	5B	109.582
wPt-6048.5A	5B	109.597
wPt-6910.5B	5B	109.6
wPt-7400.5B	5B	109.606
tPt-513853.NA	5B	109.642
tPt-6128.NA	5B	110.787
wPt-0643.2B	5B	110.916
wPt-0484.5B	5B	111.229
rPt-402580.NA	5R	0
rPt-508085.NA	5R	0.755
rPt-400237.NA	5R	2.96
rPt-411268.NA	5R	3.419
rPt-509222.NA	5R	7.501
rPt-390757.NA	5R	7.66
rPt-411267.NA	5R	9.379
tPt-9180.NA	5R	9.949
rPt-402674.NA	5R	10.713
rPt-508081.NA	5R	10.767
rPt-411270.NA	5R	11.144
rPt-508266.NA	5R	11.425
tPt-9808.NA	5R	11.49
rPt-398506.NA	5R	11.936
rPt-399953.NA	5R	12.212
rPt-398767.NA	5R	12.24
wPt-8731.NA	5R	12.955
rPt-506128.NA	5R	12.982
rPt-411085.NA	5R	12.983
rPt-506584.NA	5R	12.983
rPt-402644.NA	5R	12.983
rPt-7200.NA	5R	13.028
rPt-400153.NA	5R	13.146
rPt-390294.NA	5R	16.962
rPt-509721.NA	5R	17.039
rPt-399681.NA	5R	18.942
rPt-507664.NA	5R	19.39
rPt-508834.NA	5R	19.516
rPt-507948.NA	5R	19.774
rPt-390362.NA	5R	20.194
rPt-508197.NA	5R	20.223
tPt-514113.NA	5R	21.837
rPt-508925.NA	5R	21.982
rPt-507500.NA	5R	22.077
rPt-402167.NA	5R	22.384
rPt-401275.NA	5R	25.279
rPt-411469.NA	5R	25.417
rPt-507373.NA	5R	25.89
rPt-7348.NA	5R	25.956
rPt-508768.NA	5R	26.195
rPt-7889.5B	5R	27.528
rPt-399641.NA	5R	27.574
rPt-505679.NA	5R	27.697
rPt-399290.NA	5R	27.986
rPt-410845.NA	5R	28.666
rPt-509551.NA	5R	29.417
rPt-400314.NA	5R	30.427	6R	41347
rPt-508897.NA	5R	30.672
rPt-390647.NA	5R	30.816	6R	41286
tPt-8940.NA	5R	31.259
rPt-506836.NA	5R	31.301	6R	41216
rPt-410783.NA	5R	31.627
rPt-508902.NA	5R	32.566
tPt-512902.NA	5R	33.462
rPt-8921.NA	5R	33.466
rPt-4272.NA	5R	33.471
rPt-5995.NA	5R	33.485
rPt-508420.NA	5R	33.869
tPt-513842.NA	5R	34.125
rPt-401699.NA	5R	34.243
rPt-399663.NA	5R	34.31	4R	54.101
rPt-506001.NA	5R	34.338
rPt-0716.NA	5R	34.338
rPt-2965.NA	5R	34.349
rPt-402245.NA	5R	34.389
rPt-411252.NA	5R	34.39
tPt-513876.NA	5R	34.446
rPt-508633.NA	5R	34.452
rPt-9178.NA	5R	34.452
rPt-402367.NA	5R	35.232
rPt-389856.NA	5R	35.275
rPt-507000.NA	5R	35.406
rPt-399730.NA	5R	35.519
rPt-509668.NA	5R	35.768
rPt-401454.NA	5R	35.833
rPt-509673.NA	5R	36.006
rPt-508041.NA	5R	36.47
rPt-506718.NA	5R	37.809
rPt-411329.NA	5R	37.878	4R	52.192
rPt-398691.NA	5R	38.857
rPt-399638.NA	5R	39.24
rPt-505740.NA	5R	39.386
rPt-507961.NA	5R	39.722
rPt-390585.NA	5R	39.919
rPt-411020.NA	5R	41.534
rPt-506174.NA	5R	41.829
rPt-398800.NA	5R	41.933
rPt-505721.NA	5R	41.94
rPt-507953.NA	5R	42.066
wPt-7370.NA	5R	42.238
rPt-7628.NA	5R	42.73
rPt-6165.NA	5R	43.038
rPt-390512.NA	5R	43.389
rPt-505973.NA	5R	43.754
rPt-509048.NA	5R	44.954
rPt-506747.NA	5R	45.164
rPt-4583.NA	5R	45.33
rPt-399271.NA	5R	45.414
rPt-505182.NA	5R	45.414
rPt-505485.NA	5R	45.436
rPt-402652.NA	5R	45.496
rPt-390093.NA	5R	45.507
tPt-514193.NA	5R	45.519
rPt-399306.NA	5R	45.524
rPt-507804.NA	5R	45.537
rPt-390360.NA	5R	45.54
rPt-401974.NA	5R	45.574
rPt-410860.NA	5R	45.581
rPt-509051.NA	5R	45.7
rPt-8737.NA	5R	45.978
rPt-505577.NA	5R	46.313
rPt-9131.NA	5R	46.822
rPt-3136.NA	5R	46.827
rPt-399520.NA	5R	46.905
rPt-505581.NA	5R	46.912
rPt-7137.NA	5R	46.924
rPt-411479.NA	5R	46.942
tPt-513256.NA	5R	47.109
rPt-401046.NA	5R	47.347
rPt-509677.NA	5R	47.383
rPt-399999.NA	5R	47.76
rPt-509550.NA	5R	47.796
rPt-505348.NA	5R	48.094
rPt-390405.NA	5R	48.68
rPt-400297.NA	5R	48.824
rPt-6661.NA	5R	49.017
rPt-506821.NA	5R	49.201
rPt-509088.NA	5R	49.201
rPt-390685.NA	5R	49.201
rPt-401055.NA	5R	49.443
tPt-512910.NA	5R	49.489
rPt-402204.NA	5R	49.518
rPt-505205.NA	5R	49.799
rPt-402391.NA	5R	49.922
rPt-3041.NA	5R	49.972
rPt-390722.NA	5R	50.101
tPt-0890.NA	5R	50.106
rPt-389427.NA	5R	50.19
tPt-514140.NA	5R	50.398
rPt-389367.NA	5R	50.4
rPt-399743.NA	5R	50.957
rPt-399462.NA	5R	51.069
rPt-411512.NA	5R	51.209
rPt-508566.NA	5R	51.304
rPt-402625.NA	5R	51.307
rPt-505220.NA	5R	51.375
rPt-400876.NA	5R	51.959
rPt-505852.NA	5R	51.959
rPt-400326.NA	5R	52.069
rPt-390385.NA	5R	52.28
rPt-507099.NA	5R	52.656
rPt-508190.NA	5R	52.668
rPt-505300.NA	5R	52.728
tPt-514173.NA	5R	52.938
tPt-513922.NA	5R	53.212
rPt-401791.NA	5R	54.746
tPt-513037.NA	5R	55.261
rPt-400368.NA	5R	55.631
rPt-402087.NA	5R	55.631
rPt-401500.NA	5R	56.797
rPt-401481.NA	5R	57.832
rPt-508323.NA	5R	58.008
rPt-399397.NA	5R	58.113
rPt-508460.NA	5R	58.327
wPt-2212.NA	5R	58.865
rPt-401074.NA	5R	58.871
rPt-505276.NA	5R	58.871
rPt-390151.NA	5R	58.961
tPt-514028.NA	5R	59.086
rPt-411072.NA	5R	59.092
rPt-401845.NA	5R	59.203
rPt-505700.NA	5R	59.216
rPt-506172.NA	5R	59.278
rPt-508893.NA	5R	59.811
rPt-508895.NA	5R	59.813
rPt-506739.NA	5R	60.232
rPt-509043.NA	5R	60.507	6R	54704
rPt-506246.NA	5R	60.615
rPt-411231.NA	5R	60.838
rPt-389649.NA	5R	60.963
rPt-2311.NA	5R	61.027
rPt-506877.NA	5R	61.135
rPt-508965.NA	5R	61.135
rPt-507194.NA	5R	61.388
rPt-390596.NA	5R	61.417
rPt-505436.NA	5R	61.646
rPt-507929.NA	5R	61.682
rPt-508845.NA	5R	61.687
rPt-401063.NA	5R	61.79
rPt-508518.NA	5R	61.892
wPt-9917.NA	5R	61.907
rPt-505734.NA	5R	62.011
rPt-508222.NA	5R	62.223
rPt-505551.NA	5R	62.399
rPt-390344.NA	5R	62.723
rPt-507480.NA	5R	62.851
rPt-505818.NA	5R	62.923
rPt-400221.NA	5R	62.947
rPt-389838.NA	5R	62.956
rPt-389545.NA	5R	62.966
tPt-3980.NA	5R	63.277
rPt-400033.NA	5R	63.545
rPt-402400.NA	5R	63.758
rPt-401641.NA	5R	64.085
rPt-401561.NA	5R	64.155
rPt-505701.NA	5R	64.294
rPt-508794.NA	5R	64.299
rPt-390306.NA	5R	64.31
rPt-507240.NA	5R	64.336
rPt-509573.NA	5R	64.721
rPt-505590.NA	5R	65.512
rPt-509400.NA	5R	65.772
rPt-506971.NA	5R	65.99
rPt-507889.NA	5R	67.131
rPt-507127.NA	5R	67.19
rPt-506308.NA	5R	68.642
rPt-390157.NA	5R	69.374
rPt-410905.NA	5R	71.176
rPt-506131.NA	5R	71.824
rPt-399470.NA	5R	81.251
rPt-505265.NA	5R	81.338
rPt-6223.NA	5R	81.361
rPt-400345.NA	5R	81.361
rPt-399371.NA	5R	81.361
rPt-402458.NA	5R	81.361
rPt-5191.NA	5R	81.361
rPt-505882.NA	5R	81.375
rPt-507359.NA	5R	81.379
rPt-401976.NA	5R	81.383
rPt-389301.NA	5R	81.383
rPt-401253.NA	5R	81.895	4R	83.679
rPt-509003.NA	5R	83.886
rPt-402162.NA	5R	84.284
rPt-506574.NA	5R	84.688	4R	82.049
rPt-506976.NA	5R	88.348	1R	19.368
rPt-507094.NA	5R	88.348	1R	19.546
rPt-505979.NA	5R	94.728
wPt-8443.6A	6A	0
wPt-9832.6A	6A	7.496
wPt-4270.6A	6A	8.017
wPt-0562.6A	6A	8.802
wPt-4907.6A	6A	10.189
wPt-9382.6A	6A	10.261
wPt-1664.6A	6A	10.326
wPt-1285.6A	6A	12.743
wPt-9280.6A	6A	13.432
wPt-4017.6A	6A	14.512
wPt-7330.6A	6A	14.747
wPt-9075.6A	6A	15.597
rPt-399841.NA	6A	15.605
wPt-4589.6A	6A	15.998
wPt-6520.6A	6A	16.585
wPt-8719.6A	6A	26.127
wPt-7616.6A|6B	6A	26.608	6B	50.404
wPt-5652.6A	6A	26.724
tPt-0877.6A	6A	27.251
wPt-6904.6A	6A	27.549
wPt-7027.6A	6A	27.669
wPt-9679.6A	6A	27.687
wPt-0689.6A	6A	27.927
wPt-3524.6A	6A	27.928
tPt-2833.6A	6A	28.1
rPt-9065.6A	6A	28.76
wPt-7663.6A	6A	34.842
wPt-7906.6A6B	6A	35.955
wPt-5264.6A	6A	36.21
wPt-0259.6A|6B	6A	38.081
wPt-7504.3B	6A	38.52
wPt-2822.6A	6A	38.723
wPt-7623.6A	6A	38.811
wPt-3965.6A	6A	38.814
wPt-9584.6A	6A	39.185
wPt-9692.6A	6A	41.4
wPt-9690.6A	6A	41.644
wPt-2573.6A	6A	41.893
wPt-9132.6A	6A	45.337
rPt-505608.NA	6A	48.372	4R	29.95
rPt-507997.NA	6A	49.781
wPt-7445.6A	6A	50.49	4R	29.95
tPt-513897.NA	6A	51.408
wPt-3308.6A	6A	52.208	6B	47.401
wPt-8833.6A	6A	52.896
wPt-0357.6B	6A	53.357
wPt-3091.6A	6A	55.029
tPt-514129.NA	6A	55.547
wPt-7599.6A	6A	57.227
tPt-513137.NA	6A	57.693
wPt-0902.6A	6A	58.169
tPt-513992.NA	6A	58.853
wPt-5311.7D	6A	59.092
wPt-2077.6A	6A	59.222
tPt-514248.NA	6A	60.192
wPt-344490.NA	6A	60.783
wPt-8783.6B	6A	61.991
tPt-4209.6A	6A	62.423
wPt-7373.6A	6A	62.615
wPt-9093.NA	6A	63.003
wPt-2465.6A	6A	64.295
wPt-9905.7D	6A	66.46
wPt-3452.6A	6A	70.236
wPt-5310.6A	6A	75.508
wPt-7572.6A	6A	78.834
wPt-5654.6A	6A	91.654
wPt-8954.6A	6A	98.526
wPt-2632.6A	6A	99.072
wPt-6696.6A	6A	99.675
wPt-6829.6A	6A	100.83
wPt-2582.6A	6A	100.832
wPt-9474.6A	6A	101.461
rPt-9324.6A	6A	102.697
wPt-3247.6A	6A	103.573
wPt-4445.6A	6A	104.175
wPt-9976.6A	6A	104.266
wPt-4229.6A	6A	104.406
wPt-8944.6A	6A	104.48
rPt-6189.6A	6A	104.89
wPt-1375.6A	6A	105.113	4A	53030
wPt-5572.6A	6A	105.352	4A	53013
wPt-9000.6A	6A	105.352	4A	52999
wPt-6995.6A	6A	105.449	4A	52965
wPt-4145.6A	6A	105.555
wPt-7655.6A	6A	105.647
wPt-7204.6A	6A	105.707
wPt-2877.NA	6A	105.73
wPt-8124.6A	6A	105.99
tPt-7761.6A	6A	106.493
tPt-514156.NA	6A	107.044
wPt-4663.3D	6A	107.641
tPt-6661.6A	6A	107.688
wPt-7775.NA	6A	109.175
tPt-3786.6A	6A	110.658
rPt-390501.NA	6A	111.614
wPt-2991.6B	6B	0
wPt-9572.NA	6B	2.027
wPt-8641.6B	6B	2.622
wPt-7203.6B	6B	3.572
wPt-8894.6B	6B	3.722
wPt-6293.6B	6B	3.847
wPt-344456.NA	6B	4.146
wPt-1547.6B	6B	4.273
wPt-6585.6B	6B	4.401
wPt-8239.6B	6B	4.607
wPt-1852.6B	6B	4.707
wPt-7662.6B	6B	4.718
wPt-0245.6B	6B	4.883
wPt-2689.6B	6B	4.933
wPt-0452.6B	6B	4.937
wPt-7777.6B	6B	4.942
wPt-7582.6B	6B	4.952
wPt-3774.6B	6B	4.962
wPt-3304.6B	6B	4.985
wPt-0882.6B	6B	5.011
wPt-4678.6B	6B	5.017
tPt-513738.NA	6B	5.056
wPt-0151.6B	6B	5.097
wPt-3116.6B	6B	5.1
wPt-6994.6B	6B	5.235
wPt-5633.6A|6B	6B	5.487
wPt-8015.6B	6B	5.543
wPt-5971.6B	6B	5.551
wPt-1742.6A	6B	5.809
wPt-9255.6B|7A	6B	5.905
wPt-5395.6A	6B	5.924
wPt-4720.6B	6B	6.066
wPt-4283.6B	6B	6.123
wPt-7150.6B	6B	6.129
wPt-9990.6B	6B	6.133
wPt-6563.6B	6B	6.14
wPt-5383.6B	6B	6.16
wPt-4386.6B	6B	6.173
wPt-1922.6B	6B	6.185
wPt-3130.6B	6B	6.191
wPt-8563.6B	6B	6.193
wPt-9015.6B	6B	6.22
tPt-512868.NA	6B	6.394
tPt-7399.6A	6B	6.859
wPt-9532.6B	6B	7.513
wPt-3800.6B	6B	8.109
wPt-1558.6B	6B	8.645
wPt-4706.6B	6B	10.153
wPt-7954.6B	6B	13.001
wPt-6674.6B	6B	13.83
wPt-4900.5B|6B	6B	14.746
wPt-6594.6B	6B	15.309
wPt-4564.6B	6B	16.014
wPt-2095.6B	6B	16.453
wPt-1437.6B	6B	16.52
wPt-3526.6B	6B	17.506
wPt-3376.6B	6B	17.72
wPt-6667.6B	6B	17.758
wPt-1241.6B	6B	22.005
tPt-513184.NA	6B	22.896
wPt-8814.6B	6B	23.113
wPt-5256.6B	6B	23.658
wPt-6017.NA	6B	30.215
tPt-513285.NA	6B	32.174
wPt-2175.6B	6B	32.665
wPt-8153.2A	6B	32.731
tPt-513938.NA	6B	33.867
tPt-513063.NA	6B	34.989
wPt-1830.6B	6B	37.737
tPt-513725.NA	6B	38.822
wPt-4858.6B	6B	38.886
tPt-4887.6B	6B	39.109
tPt-3506.6B	6B	39.115
wPt-7576.6B	6B	39.486
wPt-3308.6A	6B	47.401	6A	52.208
wPt-3309.6B	6B	47.404
wPt-5333.6B	6B	48.631
wPt-5408.6B	6B	49.228
wPt-7616.6A|6B	6B	50.404	6A	26.608
tPt-513775.NA	6B	50.848
wPt-7426.NA	6B	51.542
wPt-4742.6B	6B	52.034
wPt-5168.5B	6B	52.211
wPt-4218.6B	6B	52.278
wPt-6292.6B	6B	52.288
wPt-9594.3B|6B	6B	52.529
wPt-2218.6B	6B	52.799
wPt-7958.NA	6B	52.822
wPt-2400.6B	6B	53.219
wPt-9195.6B	6B	53.356
tPt-1723.6B	6B	53.827
wPt-9659.6B	6B	54.015
wPt-6247.6B	6B	54.788
wPt-8721.6B	6B	57.8
wPt-8183.6B	6B	59.593
wPt-2424.6B	6B	59.593
wPt-2000.6B	6B	59.61
tPt-513954.NA	6B	59.613
rPt-1040.6B	6B	60.004
tPt-513403.NA	6B	60.087
wPt-7935.6B	6B	60.557
wPt-6160.6B	6B	60.646
wPt-2564.6B	6B	60.95
wPt-5037.6B	6B	61.851
wPt-9124.6B	6B	63.521
wPt-4924.6B	6B	64.713
tPt-4990.6B	6B	65.656
wPt-8554.6B	6B	66.512
tPt-3689.6B	6B	68.025
rPt-506913.NA	6B	70.56
tPt-513002.NA	6B	71.604
tPt-514287.NA	6B	71.835
tPt-9132.NA	6B	73.118
tPt-514308.NA	6B	74.235
wPt-3581.6B	6B	76.521
tPt-514168.NA	6B	78.14
wPt-9930.6B	6B	96.905
wPt-1325.6B	6B	104.206
wPt-0986.6B	6B	104.384
wPt-7443.6B	6B	104.388
wPt-7464.6B	6B	104.46
wPt-5480.6B	6B	107.876
wPt-0696.6A6B	6B	108.37
tPt-9048.6A6B	6B	108.57
tPt-514268.NA	6B	108.841
wPt-9241.6B	6B	109.527
wPt-1761.6B	6B	109.605
wPt-9256.6B	6B	110.806
wPt-344113.NA	6B	111.108
wPt-8268.6B	6B	112.29
wPt-1264.6B	6B	112.291
wPt-3045.1D|6B	6B	112.295
wPt-5885.6B	6B	113.08
wPt-4662.6B	6B	113.085
wPt-4164.6B	6B	113.317
wPt-8059.6B	6B	114.019
wPt-8551.6A6B	6B	114.16
wPt-9952.6B	6B	114.455
wPt-6116.6B	6B	115.094
wPt-4560.6B	6B	115.477
wPt-8493.6B	6B	115.578
tPt-513425.NA	6B	115.831
wPt-0406.6B	6B	116.151
rPt-505542.NA	6B	117.724
rPt-390046.NA	6R	0
rPt-505388.NA	6R	1569
rPt-402243.NA	6R	4232
rPt-401898.NA	6R	4493
rPt-400887.NA	6R	5728
tPt-7245.NA	6R	5938
rPt-506066.NA	6R	6403
rPt-3556.NA	6R	6861
rPt-505745.NA	6R	7480
rPt-401420.NA	6R	7499
rPt-401648.NA	6R	8096
rPt-410869.NA	6R	8300
rPt-509409.NA	6R	8421
rPt-400226.NA	6R	8626
rPt-509725.NA	6R	8729
rPt-507791.NA	6R	8910
rPt-389467.NA	6R	8955
rPt-389306.NA	6R	9098
tPt-6200.NA	6R	9219
rPt-400998.NA	6R	9284
rPt-508661.NA	6R	9379
rPt-401326.NA	6R	9505
rPt-401969.NA	6R	9534
rPt-507438.NA	6R	9539	1R	26.706
rPt-509027.NA	6R	9539
rPt-410992.NA	6R	9543
rPt-389714.NA	6R	9544
rPt-402575.NA	6R	9545
rPt-398845.NA	6R	9546
rPt-402133.NA	6R	9546
rPt-400010.NA	6R	9548
rPt-390698.NA	6R	9839
rPt-400907.NA	6R	9982
rPt-402328.NA	6R	10040
rPt-401114.NA	6R	10437
tPt-513882.NA	6R	10819
rPt-401349.NA	6R	10865
rPt-389369.NA	6R	10869
rPt-4601.NA	6R	11122
rPt-507211.NA	6R	11128
rPt-507486.NA	6R	11130
tPt-513005.NA	6R	13281
rPt-411333.NA	6R	13683
rPt-390442.NA	6R	13883
rPt-390326.NA	6R	13903
rPt-5403.NA	6R	13918
rPt-401850.NA	6R	13918
rPt-9856.NA	6R	13932
rPt-402335.NA	6R	13967
rPt-389437.NA	6R	14277
rPt-509579.NA	6R	14477
rPt-401104.NA	6R	14492
rPt-506528.NA	6R	14511
rPt-505148.NA	6R	14511
rPt-8179.NA	6R	14511
rPt-505857.NA	6R	14511
rPt-506334.NA	6R	14700
rPt-410769.NA	6R	14870
rPt-400392.NA	6R	14957
rPt-505158.NA	6R	15992
rPt-389488.NA	6R	16554
[truncated: 603 more rows]
